# Supplementary material for: Inferring the Association between the Risk of COVID-19 Case Fatality and N501Y Substitution in SARS-CoV-2
Source: Viruses. 2021 Apr 8;13(4):638. doi: 10.3390/v13040638 (PMC8070306; doi:10.3390/v13040638)
Supplement: Supplementary file 1 [file viruses-13-00638-s001.zip]

Archive with 22 entries (22 files):
- gisaid_hcov-19_UKAT_200801-200908.pdf
- gisaid_hcov-19_UKAT_200909-200923.pdf
- gisaid_hcov-19_UKAT_200924-201005.pdf
- gisaid_hcov-19_UKAT_201006-201015.pdf
- gisaid_hcov-19_UKAT_201016-201023.pdf
- gisaid_hcov-19_UKAT_201024-201101.pdf
- gisaid_hcov-19_UKAT_201102-201107.pdf
- gisaid_hcov-19_UKAT_201108-201113.pdf
- gisaid_hcov-19_UKAT_201114-201121.pdf
- gisaid_hcov-19_UKAT_201122-201206.pdf
- gisaid_hcov-19_UKAT_201207-201213.pdf
- gisaid_hcov-19_UKAT_201214-201218.pdf
- gisaid_hcov-19_UKAT_201219-201227.pdf
- gisaid_hcov-19_UKAT_201228-210101.pdf
- gisaid_hcov-19_UKAT_210102-210106.pdf
- gisaid_hcov-19_UKAT_210107-210111.pdf
- gisaid_hcov-19_UKAT_210112-210115.pdf
- gisaid_hcov-19_UKAT_210116-210120.pdf
- gisaid_hcov-19_UKAT_210121-210124.pdf
- gisaid_hcov-19_UKAT_210125-210127.pdf
- gisaid_hcov-19_UKAT_210128-210129.pdf
- gisaid_hcov-19_UKAT_210130-210131.pdf
